# Supplementary material for: Dual Inhibition of Myc Transcription and PI3K Activity Effectively Targets Colorectal Cancer Stem Cells
Source: Cancers (Basel). 2022 Jan 28;14(3):673. doi: 10.3390/cancers14030673 (PMC8833549; doi:10.3390/cancers14030673)
Supplement: Supplementary file 1 [file cancers-14-00673-s001.zip]

Archive with 2 entries (1 files):
- cancers-1474231-supplementary/
- cancers-1474231-supplementary/Gaggianesi et al Supplementary information cancers-1474231#2.pdf
